# Supplementary material for: “That You Just Know You’re Not Alone and Other People Have Gone through It Too.” Eating Disorder Recovery Accounts on Instagram as a Chance for Self-Help? A Qualitative Interview Study among People Affected and Self-Help Experts
Source: Int J Environ Res Public Health. 2022 Sep 9;19(18):11334. doi: 10.3390/ijerph191811334 (PMC9517556; doi:10.3390/ijerph191811334)
Supplement: Supplementary file 1 [file ijerph-19-11334-s001.zip]

Archive with 1 entries (1 files):
- ijerph-1902719-supplementary.pdf
